# Supplementary material for: How is “solidarity” understood in discussions about contact tracing apps? An overview
Source: Front Public Health. 2022 Jul 22;10:859831. doi: 10.3389/fpubh.2022.859831 (PMC9355132; doi:10.3389/fpubh.2022.859831)
Supplement: Supplementary file 1 [file Table_1.XLSX]

## Sheet: Articles
Inclusion in final review (y/n)	Author	Title	doi (if available)	Reason for not including it in my final review	GIFT ("tracing apps" solidarity)	GIFT ("contact tracing" apps solidarity)	Scopus ("tracing apps" AND solidarity – TITLE-ABS-KEY)	Scopus ("contact tracing" AND apps AND solidarity – TITLE-ABS-KEY)	Pubmed ("tracing apps"[All Fields] AND solidarity[All Fields])	Pubmed ("contact tracing"[All Fields] AND apps[All Fields] AND solidarity[All Fields])	Web of Science (TOPIC: (tracing apps) AND ALL FIELDS: (solidarity))	Google Scholar ("tracing apps" solidarity)
n	Abreu Saurin	A complexity thinking account of the COVID-19 pandemic: Implications for systems-oriented safety management	10.1016/j.ssci.2020.105087	no connection of solidarity and tracing apps								x
n	Ahmad et al.	Mobile Technology Solution for COVID-19: Surveillance and Prevention	10.1007/978-981-15-8534-0_5	solidarity as a proper name (COVID-19 Solidarity fund)								x
n	Ahuja, Sadreddin, Chan	Readily Available Digital Technologies in the Age of Pandemics	10.15353/joci.v17i.3613	no connection of solidarity and tracing apps								x
n	Alam et al.	Redesigning health systems for global heath security	10.1016/s2214-109x(20)30545-3	no connection of solidarity and tracing apps								x
n	Alam, Qamar	Coronavirus Disease (COVID-19): Reviews, Applications, and Current Status	10.32493/informatika.v5i3.6563	solidarity as a proper name (Solidarity Project WHO)								x
y	Alemanno, Bialasiewicz	Certifying Health: The Unequal Legal Geographies of COVID-19 Certificates	10.1017/err.2021.38									x
n	Aloisi, de Stefano	Essential jobs, remote work and digital surveillance: addressing the COVID-19 pandemic panopticon	10.1111/ilr.12219	solidarity only in footnotes or references								x
n	Amann, Sleigh, Vayena	Digital contact-tracing during the Covid-19 pandemic: an analysis of newspaper coverage in Germany, Austria, and Switzerland	10.3929/ethz-b-000455860	no connection of solidarity and tracing apps								x
n	Amul	Responses to COVID‐19 in Southeast Asia: Diverse Paths and Ongoing Challenges	10.1111/aepr.12362	no connection of solidarity and tracing apps								x
n	Avafia et al.	A Rights-Based Response to COVID-19: Lessons Learned from HIV and TB Epidemics	-	no connection of solidarity and tracing apps								x
n	Ayenigbara et al.	COVID-19 (SARS-CoV-2) pandemic: fears, facts and preventive measures	10.18683/germs.2020.1208	no connection of solidarity and tracing apps		x
n	Bachtiger et al.	Belief of having had unconfirmed Covid-19 infection reduces willingness to participate in app-based contact tracing	10.1038/s41746-020-00357-5	solidarity only in footnotes or references								x
y	Barocas et al.	Responsible computing during COVID-19 and beyond	10.1145/3466612									x
y	Batifoulier, Diaz-Bone	Perspectives on the Economics and Sociology of Health. Contributions from the Institutionalist Approach of Economics of Convention – An Introduction										x
n	Bedogni, Rumi, Salim	Modelling Memory for Individual Re-identification in Decentralised Mobile Contact Tracing Applications	10.1145/3448088	solidarity only in footnotes or references								x
n	Behar et al.	Remote health diagnosis and monitoring in the time of COVID-19	10.1088/1361-6579/abba0a	solidarity as a proper name (France's Minister of Solidarity and Health)								x
n	Behar et al.	Remote health diagnosis and monitoring in the time of COVID-19	10.1088/1361-6579/abba0a	solidarity as a proper name (France's Ministry of Solidarity and Health)								x
y	Blauth, Gstrein	Data-driven measures to mitigate the impact of COVID-19 in South America: how do regional programmes compare to best practice?	10.1093/idpl/ipab002									x
n	Blumenthal-Bary et al.	Pandemic medical ethics	10.1136/medethics-2020-106431	tracing apps only in footnotes or references		x
n	Bodó	Mediated trust: A theoretical framework to address the trustworthiness of technological trust mediators	10.1177/1461444820939922	solidarity only in footnotes or references								x
n	Bongardt, Torres	Lessons From the Coronavirus Crisis for European Integration	10.1007/s10272-020-0883-3	no connection of solidarity and tracing apps	x	xx						x
n	Bostoen et al.	Corona and EU Economic Law: Competition and Free Movement in Times of Crisis	10.2139/ssrn.3743646	no connection of solidarity and tracing apps								x
y	Braun, Hummel	Contact-tracing apps: contested answers to ethical questions	10.1038/d41586-020-02084-z		x	x						x
n	Brighenti, Pavoni	On urban trajectology: algorithmic mobilities and atmocultural navigation	10.1080/1600910X.2020.1861044	no connection of solidarity and tracing apps								x
n	Brooks, de Ruijter	Towards more comprehensive health law and policy research	10.1017/S1744133120000286	no connection of solidarity and tracing apps								x
n	Brooks, Geyer	The development of EU health policy and the Covid-19 pandemic: trends and implications	10.1080/07036337.2020.1853718	no connection of solidarity and tracing apps								x
n	Brown	Democracy and the politicization of personal health data: the Norwegian Smittestopp case	10.18420/ihc2021_014	no connection of solidarity and tracing apps								x
n	Brown et al.	Passport to freedom? Immunity passports for COVID-19	10.1136/medethics-2020-106365	no connection of solidarity and tracing apps	x	x						x
n	Brüssow	COVID‐19: test, trace and isolate‐new epidemiological data	10.1111/1462-2920.15118	solidarity only in footnotes or references		x
n	Buettner	‘Imagine what we could do’— the school strikes for climate and reclaiming citizen empowerment	10.1080/10304312.2020.1842123	no connection of solidarity and tracing apps								x
n	Busch	Regulation of Digital Platforms as Infrastructures for Services of General Interest		solidarity only in footnotes or references								x
y	Chang, Agliata, Guarinieri	COVID-19 - Enacting a ‘new normal’ for people who use drugs	10.1016/j.drugpo.2020.102832									x
n	Chockalingam	COVID-19 – Implications of the Pandemic in the Twenty-First Century	10.1007/978-3-030-68458-7_32	no connection of solidarity and tracing apps								x
n	Choi, Lee, Jamal	Smart Korea: Governance for smart justice during a global pandemic	10.1080/09669582.2020.1777143	no connection of solidarity and tracing apps								x
n	Chopra, Matta, Aora	Impact of second wave of Covid-19 on tuberculosis control	10.1016/j.ijtb.2021.05.001	solidarity only in footnotes or references								x
n	Christie	Can Distributed Ledger Technologies Promote Trust for Charities? A Literature Review	10.3389/fbloc.2020.00031	solidarity only in footnotes or references								x
y	Christofidou, Lea, Coorevits	A Literature Review on the GDPR, COVID-19 and the Ethical Considerations of Data Protection During a Time of Crisis										x
n	Cifor, McKinney	Reclaiming HIV/AIDS in digital media studies	10.5210/fm.v25i10.10517	no connection of solidarity and tracing apps								x
n	Cofone	Immunity Passports and Contact Tracing Surveillance	-	solidarity only in footnotes or references								x
n	Cole, Dodds	Unhealthy geopolitics? Bordering disease in the time of coronavirus	10.1111/1745-5871.12457	no connection of solidarity and tracing apps								x
n	Cong	From Pandemic Control to Data-Driven Governance: The Case of China’s Health Code	10.3389/fpos.2021.627959	no connection of solidarity and tracing apps								x
n	Crozier, Mckee, Rajan	Fixing England’s COVID-19 response: learning from international experience	10.1177/0141076820965533	no connection of solidarity and tracing apps	x	x
n	Cuschieri, Agius	Spotlight on the Shift to Remote Anatomical Teaching During Covid‐19 Pandemic: Perspectives and Experiences from the University of Malta	10.1002/ase.2020	solidarity only in footnotes or references		x
n	Dąbrowska-Kłosińska, Grzelak, Nimark	The Use of Covid-19 Digital Applications and Unavoidable Threats to the Protection of Health Data and Privacy	10.15290/bsp.2021.26.03.04	solidarity only in footnotes or references								x
n	de la Mata	European Solidarity During the Covid-19 Crisis	-	no connection of solidarity and tracing apps								x
n	de Souza et al.	Diagnosis of neglected tropical diseases during and after the COVID-19 pandemic	10.1371/journal.pntd.0008587	no connection of solidarity and tracing apps	x	x						x
n	de Vaujany et al.	Control and Surveillance in Work Practice: Cultivating Paradox in ‘New’ Modes of Organizing	10.1177/01708406211010988	tracing apps only in footnotes or references								x
n	Debnath, Bardhan	India nudges to contain COVID-19 pandemic: A reactive public policy analysis using machine-learning based topic modelling	10.1371/journal.pone.0238972	no connection of solidarity and tracing apps	x	xx
n	Degerman, Flinders, Johnson	In defence of fear: COVID-19, crises and democracy	10.1080/13698230.2020.1834744	no connection of solidarity and tracing apps								x
n	den Boer, Bervoets, Hak	Democratic Values, Collective Security, and Privacy: Taiwan People's Response to COVID-19		no connection of solidarity and tracing apps								x
n	Doogan et al.	Public Perceptions and Attitudes Toward COVID-19 Nonpharmaceutical Interventions Across Six Countries: A Topic Modeling Analysis of Twitter Data	10.2196/21419	no connection of solidarity and tracing apps								x
y	Dowthwaite et al.	Public Adoption of and Trust in the NHS COVID-19 Contact Tracing App in the United Kingdom: Quantitative Online Survey Study	10.2196/29085									x
n	Eissa	Pandemic Preparedness and Public Health Expenditure	10.3390/economies8030060	no connection of solidarity and tracing apps		x						x
y	El-Haddedeh, Fadlalla, Hindi	Is There a Place for Responsible Artificial Intelligence in Pandemics? A Tale of Two Countries	10.1007/s10796-021-10140-w									x
n	Elavarasan et al.	A hover view over effectual approaches on pandemic management for sustainable cities – The endowment of prospective technologies with revitalization strategies	10.1016/j.scs.2021.102789	no connection of solidarity and tracing apps								x
n	Elstub et al.	The Resilience of Pandemic Digital Deliberation: An Analysis of Online Synchronous Forums	10.1080/13183222.2021.1969616	no connection of solidarity and tracing apps								x
n	Fairgrieve et al.	Products in a Pandemic: Liability for Medical Products and the Fight against COVID-19	10.1017/err.2020.54	solidarity as a proper name (Solidarity Trial)								x
n	Ferretti et al.	Mobile apps for travel medicine and ethical considerations: A systematic review	10.1016/j.tmaid.2021.102143	no connection of solidarity and tracing apps								x
n	Findlay et al.	Ethics, AI, Mass Data and Pandemic Challenges: Responsible Data Use and Infrastructure Application for Surveillance and Pre-emptive Tracing Post-crisis	10.2139/ssrn.3592283	solidarity only in footnotes or references								x
y	Findlay, Remolina	Regulating personal data usage in COVID-19 control conditions	10.2139/ssrn.3607706									xx
n	Fiske et al.	Impact of COVID-19 on patient health and self-care practices: a mixed-methods survey with German patients	10.1136/bmjopen-2021-051167	tracing apps only in footnotes or references								x
n	Fiske, McLennan, Buyx	Ethical insights from the COVID-19 pandemic in Germany: considerations for building resilient healthcare systems in Europe	10.1016/j.lanepe.2021.100213	tracing apps only in footnotes or references								x
n	Flew	The Global Trust Deficit Disorder: A Communications Perspective on Trust in the Time of Global Pandemics	10.1093/joc/jqab006	solidarity only in footnotes or references								x
n	Flood, MacDonnell, Philpott	Vulnerable	-	no connection of solidarity and tracing apps								x
y	French et al.	Corporate contact tracing as a pandemic response	10.1080/09581596.2020.1829549									x
n	Galbusera, Cardarilli, Giannopoulos	The ERNCIP survey on COVID-19: Emergency & Business Continuity for fostering resilience in critical infrastructures	10.1016/j.ssci.2021.105161	no connection of solidarity and tracing apps								x
n	Gama	Successful Models of Hackathons and Innovation Contests to Crowdsource Rapid Responses to COVID-19	10.1145/3431806	solidarity only in footnotes or references								x
n	Gama	Successful Models of Hackathons and Innovation Contests to Crowdsource Rapid Responses to COVID-19	10.1145/3431806	solidarity only in footnotes or references								x
y	Gasser et al.	Digital tools against COVID-19: taxonomy, ethical challenges, and navigation aid	10.1016/S2589-7500(20)30137-0									x
y	Georgieva, Beaunoyer, Guitton	Ensuring social acceptability of technological tracking in the COVID-19 context	10.1016/j.chb.2020.106639									x
n	Giansanti, Veltro	The Digital Divide in the Era of COVID-19: An Investigation into an Important Obstacle to the Access to the mHealth by the Citizen	10.3390/healthcare9040371	no connection of solidarity and tracing apps								x
y	Gibney, Bruton, Doherty	COVID Contact Tracing App: User Perspectives and Experience Research	-									x
n	Gill, Germann	Conceptual and normative approaches to AI governance for a global digital ecosystem supportive of the UN Sustainable Development Goals (SDGs)	10.1007/s43681-021-00058-z	no connection of solidarity and tracing apps								x
n	Goggin, Ellis	Disability, communication, and life itself in the COVID-19 pandemic	10.1080/14461242.2020.1784020	no connection of solidarity and tracing apps	x	x						x
n	Gray et al.	Wearing one for the team: views and attitudes to face covering in New Zealand/Aotearoa during COVID-19 Alert Level 4 lockdown	10.1071/HC20089	solidarity only in footnotes or references								x
n	Gray, MacDonald, Tassell-Matamua	Wearing one for the team: views and attitudes to face covering in New Zealand/Aotearoa during COVID-19 Alert Level 4 lockdown	10.1071/HC20089	solidarity only in footnotes or references								x
n	Guttman, Lev	Ethical Issues in COVID-19 Communication to Mitigate the Pandemic: Dilemmas and Practical Implications	10.1080/10410236.2020.1847439	no connection of solidarity and tracing apps		x						x
n	Habersaat et al.	Ten considerations for effectively managing the COVID-19 transition	10.1038/s41562-020-0906-x	no connection of solidarity and tracing apps		x
n	Hammerschmidt et al.	Professional football clubs and empirical evidence from the COVID-19 crisis: Time for sport entrepreneurship?	10.1016/j.techfore.2021.120572	tracing apps only in footnotes or references								x
n	Hanna	How fragile we are	10.1002/hed.26199	no connection of solidarity and tracing apps		x
y	Hendl, Chung, Wild	Pandemic Surveillance and Racialized Subpopulations: MitigatingVulnerabilitiesin COVID-19 Apps	10.1007/s11673-020-10034-7								x	xx
n	Herlin-Karnell	Republican Theory and the EU: Emergency Laws and Constitutional Challenges	10.1007/s42439-021-00044-3	no connection of solidarity and tracing apps								x
n	Hodder	New Technology, Work and Employment in the era of COVID‐19: reflecting on legacies of research	10.1111/ntwe.12173	no connection of solidarity and tracing apps								x
y	Hoffman et al.	Towards a seamful ethics of Covid-19 contact tracing apps?	10.1007/s10676-020-09559-7									x
n	Huang	Pandemic Emotions: The Good, The Bad, and The Unconscious —Implications for Public Health, Financial Economics, Law, and Leadership		solidarity only in footnotes or references								xx
n	Hummel et al.	Datensouveränität. Governance-Ansätze für den Gesundheitsbereich	10.1007/978-3-658-33755-1	no connection of solidarity and tracing apps								x
y	Hummel, Braun	Just data? Solidarity and justice in data-driven medicine	10.1186/s40504-020-00101-7		x	x						x
n	Iftekhar et al.	A look into the future of the COVID-19 pandemic in Europe: an expert consultation	10.1016/j.lanepe.2021.100185	no connection of solidarity and tracing apps								x
n	Ishmaev, Dennos, van den Hoven	Ethics in the COVID-19 pandemic: myths, false dilemmas, and moral overload	10.1007/s10676-020-09568-6	solidarity as a proper name (Statement on European Solidarity and the Protection of Fundamental Rights in the COVID-19 Pandemic)								x
n	Iskander	Qatar, the Coronavirus, and Cordons Sanitaires: Migrant Workers and the Use of Public Health Measures to Define the Nation	10.1111/maq.12625	no connection of solidarity and tracing apps		x
n	Jamal, Higham	Justice and ethics: towards a new platform for tourism and sustainability	10.1080/09669582.2020.1835933	no connection of solidarity and tracing apps								xx
n	Jetten et al.	COVID-19 and social psychological research: A silver lining	10.1111/ajsp.12465	no connection of solidarity and tracing apps								x
n	Jobin et al.	AI reflections in 2020	10.1038/s42256-020-00281-z	no connection of solidarity and tracing apps								x
n	John	The Ethics of Lockdown: Communication, Consequences, and the Separateness of Persons	10.1353/ken.2020.0015	tracing apps only in footnotes or references								x
y	Kahn	Digital contact tracing: technologies, shortcomings, and the path forward	-									x
n	Kamasa, Thiel	Die Schweiz im europäischen Krisenmanagement	10.3929/ethz-b-000458201	no connection of solidarity and tracing apps								x
y	Kaspar	Motivations for Social Distancing and App Use as Complementary Measures to Combat the COVID-19 Pandemic: Quantitative Survey Study	10.2196/21613									x
y	Keating	Responsible Design Through Interdisciplinary Collaboration	-									x
n	Kędzior	The right to data protection and the COVID-19 pandemic: the European approach	10.1007/s12027-020-00644-4	solidarity only in footnotes or references								x
n	Kędzior	The right to data protection and the COVID-19 pandemic: the European approach	10.1007/s12027-020-00644-4	solidarity only in footnotes or references								x
n	Keilitz	Illiberalism Enabled by the Coronavirus Pandemic: An Existential Threat to Judicial Independence	10.36745/ijca.339	no connection of solidarity and tracing apps								x
n	Kent	From the UK Welfare State to Digital Self-Care: Historical Context of Tracking Public Health and Quantifying Bodies	10.1108/978-1-80071-883-820211007	no connection of solidarity and tracing apps								x
n	Khemasuwan, Colt	Applications and challenges of AI-based algorithms in the COVID-19 pandemic	10.1136/bmjinnov-2020-000648	solidarity only in footnotes or references								x
n	Khorram-Manesh, Dublebenets, Goniewicz	Implementing Public Health Strategies-The Need for Educational Initiatives: A Systematic Review	10.3390/ijerph18115888	no connection of solidarity and tracing apps								x
n	Kickbusch, Leung, Shattock	Learning from crisis: building resilient systems to combat future pandemics	10.1016/S0140-6736(21)00665-6	no connection of solidarity and tracing apps								x
n	Kim, Chen, Liang	Engineering care in pandemic technogovernance: The politics of care in China and South Korea’s COVID-19 tracking apps	10.1177/14614448211020752	no connection of solidarity and tracing apps								x
n	Kinsella et al.	Preparedness needs research: How fundamental science and international collaboration accelerated the response to COVID-19	10.1371/journal.ppat.1008902	solidarity as a proper name (Solidarity Project WHO)	x	x						x
n	Klonowska, Bindt	The COVID-19 pandemic: two waves of technological responses in the European Union	-	solidarity only in footnotes or references								x
n	Krige, Leonelli	Mobilizing the Transnational History of Knowledge Flows. COVID-19 and the Politics of Research at the Borders	10.1080/07341512.2021.1890524	no connection of solidarity and tracing apps								x
n	Lampou	Socioeconomic changes, digital technologies and neuroeducation during the COVID-19 era	10.12681/homvir.25447	no connection of solidarity and tracing apps								x
n	Lane	The COVID-19 Vaccine and the Future of International Laws in Business, Travel, and Trade	10.18034/ajtp.v8i2.564	solidarity as a proper name (Solidarity Call to Action)								x
y	Lanzing	Contact tracing apps: an ethical roadmap	10.1007/s10676-020-09548-w				x	x	x	x		x
n	Lanzing et al.	It Takes Two to Techno-Tango: An Analysis of a Close Embrace Between Google/Apple and the EU in Fighting the Pandemic Through Contact Tracing Apps	10.1080/09505431.2021.1999403	solidarity as a proper name (Solidarity in Times of a Pandemic project)								x
n	Larki et al.	Models of maternity care for pregnant women during the COVID-19 pandemic	10.26719/emhj.20.097	solidarity only in footnotes or references		x
n	Laskar, Yallapu, Chauhan	“Tomorrow Never Dies”: Recent Advances in Diagnosis, Treatment, and Prevention Modalities against Coronavirus (COVID-19) amid Controversies	10.3390/diseases8030030	solidarity as a proper name (Solidarity Project WHO)	x	x						x
n	Lee, Ibrahim, Zhang	Mobile Apps Leveraged in the COVID-19 Pandemic in East and South-East Asia: Review and Content Analysis	10.2196/32093	no connection of solidarity and tracing apps								x
n	Lee, Lee	Opportunities and challenges for contactless healthcare services in the post-COVID-19 Era	10.1016/j.techfore.2021.120712	no connection of solidarity and tracing apps								x
y	Lee, Lee	Tracing surveillance and auto-regulation in Singapore: ‘smart’ responses to COVID-19	10.1177/1329878X20949545									x
n	Lehmann et al.	Environmental Sustainability Post-COVID-19: Scrutinizing Popular Hypotheses from a Social Science Perspective	10.3390/su13168679	tracing apps only in footnotes or references								x
n	Leite, Albuquerque, Pinheiro	Applications of Technological Solutions in Primary Ways of Preventing Transmission of Respiratory Infectious Diseases-A Systematic Literature Review	10.3390/ijerph182010765	solidarity only in footnotes or references								x
n	Leonelli	Data Science in Times of Pan(dem)ic	10.1162/99608f92.fbb1bdd6	no connection of solidarity and tracing apps								x
y	Leslie	Tackling COVID-19 through responsible AI innovation: Five steps in the right direction	10.2139/ssrn.3652970									x
n	Leszczynski, Zook	Viral Data	10.1177/2053951720971009	no connection of solidarity and tracing apps	x	x
n	Lin	Atmospheric conditioning: airport automation, labour and the COVID-19 pandemic	10.1111/tran.12499	solidarity as a proper name (Solidarity Budget)								x
y	Lu et al.	COVID-19 in Germany and China: mitigation versus elimination strategy	10.1080/16549716.2021.1875601									x
n	Lucivero et al.	Normative positions towards COVID-19 contact-tracing apps: findings from a large-scale qualitative study in nine European countries	10.1080/09581596.2021.1925634	solidarity as a proper name (Solidarity in Times of a Pandemic project)								x
n	Lui et al.	Overview of guidance for endoscopy during the coronavirus disease 2019 pandemic	10.1111/jgh.15053	no connection of solidarity and tracing apps		x
n	Maccaro et al.	The role of ethics in science: a systematic literature review from the first wave of COVID-19	10.1007/s12553-021-00570-6	no connection of solidarity and tracing apps								x
n	Maeckelberghe	Ethical implications of COVID-19: vulnerabilities in a global perspective	10.1093/eurpub/ckab158	no connection of solidarity and tracing apps								x
n	Majeed	Towards Privacy Paradigm Shift Due to the Pandemic: A Brief Perspective	10.3390/inventions6020024	solidarity only in footnotes or references								x
y	Mangan, Gramano, Kullmann	An unprecedented social solidarity stress test	10.1177/2031952520934585									xx
n	Marques, Serrasqueiro, Nogueira	Covid-19 and organisational development: important signs of a new pillar for sustainability	10.1108/SRJ-10-2020-0415	tracing apps only in footnotes or references								x
n	Martin et al.	Demystifying COVID-19 Digital Contact Tracing: A Survey on Frameworks and Mobile Apps	10.1155/2020/8851429	solidarity as a proper name (France's Ministry of Solidarity and Health)								x
n	Massaro, Pidot, Slepian	Constitutional Norms for Pandemic Policy	10.2139/ssrn.3635668	no connection of solidarity and tracing apps								x
n	Massé, Reich, Simon	One year under COVID-19 contact tracing apps: what has Europe learned?	-	no connection of solidarity and tracing apps								x
y	Matt	Campaigning for the greater good? – How persuasive messages affect the evaluation of contact tracing apps	10.1080/12460125.2021.1873493									x
y	Mbunge et al.	Ethics for integrating emerging technologies to contain COVID-19 in Zimbabwe	10.1002/hbe2.277									x
y	Mbunge et al.	Framework for ethical and acceptable use of social distancing tools and smart devices during COVID-19 pandemic in Zimbabwe	10.1016/j.susoc.2021.07.003									x
n	Mbunge, Jiyane, Muchemwa	Towards emotive sensory Web in virtual health care: Trends, technologies, challenges and ethical issues	10.1016/j.sintl.2021.100134	no connection of solidarity and tracing apps								x
n	McGrail	Contact-Tracing Apps: Time to Confront Broader Societal Change	10.2105/AJPH.2020.306084	no connection of solidarity and tracing apps								x
n	McKelvey, Neves	Introduction: optimization and its discontents	10.1080/15358593.2021.1936143	solidarity only in footnotes or references								x
n	McNamara, Newman	The Big Reveal: COVID-19 and Globalization's Great Transformations	10.1017/S0020818320000387	no connection of solidarity and tracing apps								x
n	Meijer, Webster	The COVID-19-crisis and the information polity: An overview of responses and discussions in twenty-one countries from six continents	10.3233/IP-200006	solidarity as a proper name (online platform Digital Solidarity)								x
n	Micallef et al.	The first wave of COVID-19 in Malta; a national cross-sectional study	10.1371/journal.pone.0239389	solidarity as a proper name (Solidarity Project WHO)		x
n	Michael, Abbas	Behind COVID-19 Contact Trace Apps: The Google–Apple Partnership	10.1109/MCE.2020.3002492	no connection of solidarity and tracing apps								x
n	Michael, Abbas	Behind COVID-19 Contact Trace Apps: The Google–Apple Partnership	10.1109/MCE.2020.3002492	no connection of solidarity and tracing apps								x
n	Michener et al.	Engaging With Communities - Lessons (Re)Learned From COVID-19	10.5888/pcd17.200250	solidarity only in footnotes or references		x
y	Milan	Techno-solutionism and the standard human in the making of the COVID-19 pandemic	10.1177/2053951720966781		x	x						x
n	Milan et al.	Promises Made to Be Broken: Performance and Performativity in Digital Vaccine and Immunity Certification	10.1017/err.2021.26	no connection of solidarity and tracing apps								x
y	Milne, Costa	Disruption and dislocation in post-COVID futures for digital health	10.1177/2053951720949567		x	x						x
n	Moeini, Möhlmann, Hummel	Understanding Knotted Tensions in Purveying Pandemic Public Monitoring Technologies	10.2139/ssrn.3671458	no connection of solidarity and tracing apps								x
n	Molenberghs et al.	Infectious diseases epidemiology, quantitative methodology, and clinical research in the midst of the COVID-19 pandemic: Perspective from a European country	10.1016/j.cct.2020.106189	solidarity as a proper name (Solidarity Project WHO)								x
n	Monodawafa et al.	Monitoring and Evaluating the Ebola Response Effort in Two Liberian Communities	10.1007/s10900-017-0425-5	no connection of solidarity and tracing apps		x
y	Montanari Vergallo et al.	The COVID-19 pandemic and contact tracing technologies, between upholding the right to health and personal data protection	10.26355/eurrev_202103_25286				x					x
n	Mora et al.	Blockchain technologies to address smart city and society challenges	10.1016/j.chb.2021.106854	no connection of solidarity and tracing apps								x
n	Morley et al.	Operationalising AI ethics: barriers, enablers and next steps	10.1007/s00146-021-01308-8	tracing apps only in footnotes or references								x
n	Morley et al.	Ethics as a Service: A Pragmatic Operationalisation of AI Ethics	10.1007/s11023-021-09563-w	tracing apps only in footnotes or references								x
n	Morley et al.	Ethical guidelines for COVID-19 tracing apps	10.1038/d41586-020-01578-0	solidarity only in footnotes or references	x	x						xx
n	Muldoon, Liu, McHugh	The Political Psychology of COVID-19	10.1111/pops.12775	no connection of solidarity and tracing apps								x
y	Nanni et al.	Give more data, awareness and control to individual citizens, and they will help COVID-19 containment										x
n	Naudé, Cameron	Failing to pull together: South Africa’s troubled response to COVID-19	10.1108/TG-09-2020-0276	no connection of solidarity and tracing apps								x
n	Nelken	Between comparison and commensuration: a case-study of COVID-19 rankings	10.1017/S174455232100029X	no connection of solidarity and tracing apps								x
n	Nelken, Siems	Numbers in an emergency: the many roles of indicators in the COVID-19 crisis	10.1017/S1744552321000252	no connection of solidarity and tracing apps								x
y	Nijsingh, van Bergen, Wild	Applying a Precautionary Approach to Mobile Contact Tracing for COVID-19: The Value of Reversibility	10.1007/s11673-020-10004-z									x
n	Njoku et al.	Global Utilization of ICT Services in the Fight against COVID-19: The Gains and Way Forward for the Nigerian Economy	-	no connection of solidarity and tracing apps								x
n	Nordberg, Mattsson	CoViD-19 pandemic in Sweden: measures, policy approach and legal and ethical debates		no connection of solidarity and tracing apps								x
n	Nyrup	From General Principles to Procedural Values: Responsible Digital Health Meets Public Health Ethics	10.3389/fdgth.2021.690417	no connection of solidarity and tracing apps								x
n	O'Connor et al.	Bordering on crisis: A qualitative analysis of focus group, social media, and news media perspectives on the Republic of Ireland-Northern Ireland border during the 'first wave' of the COVID-19 pandemic	10.1016/j.socscimed.2021.114111	no connection of solidarity and tracing apps								x
n	Oikonomidis, Fouskas, Vlachopoulou	A Multidimensional Analysis of Released COVID-19 Location-Based Mobile Applications	10.3390/fi13110268	solidarity only in footnotes or references								x
y	Parker et al.	Ethics of instantaneous contact tracing using mobile phone apps in the control of the COVID-19 pandemic	10.1136/medethics-2020-106314		x	x
n	Parra, Gupta, Mikalef	Information and communication technologies (ICT)-enabled severe moral communities and how the (Covid19) pandemic might bring new ones	10.1016/j.ijinfomgt.2020.102271	tracing apps only in footnotes or references								x
n	Pase et al.	Pandemic cartographies: a conversation on mappings, imaginings and emotions	10.1080/17450101.2020.1866319	no connection of solidarity and tracing apps								x
n	Pattyn, Matthys, van Hecke	High-stakes crisis management in the Low Countries: Comparing government responses to COVID-19	10.1177/0020852320972472	no connection of solidarity and tracing apps								x
y	Pila	Covid-19 and Contact Tracing: A Study in Regulation by Technology	-									x
n	Price	Review of Michael A. Peters and Tina Besley (Eds.). (2021). Pandemic Education and Viral Politics	10.1007/s42438-021-00219-7	no connection of solidarity and tracing apps								x
y	Price	Covid-19: When Species and Data Meet	10.1007/s42438-020-00180-x									x
n	Reeskens et al.	Stability or change of public opinion and values during the coronavirus crisis? Exploring Dutch longitudinal panel data	10.1080/14616696.2020.1821075	no connection of solidarity and tracing apps		x
y	Roche	Smile, you’re being traced! Some thoughts about the ethical issues of digital contact tracing applications	10.1080/17489725.2020.1811409									x
n	Roman et al.	Socio-Economic Factors Influencing Travel Decision-Making of Poles and Nepalis during the COVID-19 Pandemic	10.3390/su132011468	solidarity only in footnotes or references								x
n	Roth	The Great Reset. Restratification for Lives, Livelihoods, and the Planet	10.2139/ssrn.3737429	no connection of solidarity and tracing apps								x
n	Rumbold, Wenham, Wilson	Self-tests for influenza: an empirical ethics investigation	10.1186/s12910-017-0192-y	no connection of solidarity and tracing apps		x
n	Sabatello et al.	Structural Racism in the COVID-19 Pandemic: Moving Forward	10.1080/15265161.2020.1851808	no connection of solidarity and tracing apps	x	x						x
n	Saberi Isfeedvajani, Fares, Ismaili Shahroudi Moqaddam	Ethical Issues in COVID-19 Pandemic	10.34172/hpr.2020.25	solidarity as a proper name (Solidarity Vaccine Trial)								x
n	Safradin, de Vries, de Heer	Fundamental Social Rights Protection and Covid-19 in the EU: Constraints & Possibilities	10.36633/ulr.679	tracing apps only in footnotes or references								x
y	Sagan et al.	A reversal of fortune: Comparison of health system responses to COVID-19 in the Visegrad group during the early phases of the pandemic	10.1016/j.healthpol.2021.10.009									x
y	Samuel et al.	COVID-19 contact tracing apps: UK public perceptions	10.1080/09581596.2021.1909707									x
y	Samuel, Sims	The UK COVID-19 contact tracing app as both an emerging technology and public health intervention: The need to consider promissory discourses	10.1177/13634593211060768									x
n	Sanabria-Diaz, Aguiar-Quintana, Araujo-Cabrera	Public strategies to rescue the hospitality industry following the impact of COVID-19: A case study of the European Union	10.1016/j.ijhm.2021.102988	solidarity as a proper name (Solidarity fund)								x
n	Sandor	Rebalancing human rights at the time of Covid-19 pandemic	10.5937/pravzap0-29359	no connection of solidarity and tracing apps								x
y	Saunes et al.	Nordic responses to Covid-19: Governance and policy measures in the early phases of the pandemic	10.1016/j.healthpol.2021.08.011									x
n	Schnück et al.	Concerns Discussed on Chinese and French Social Media During the COVID-19 Lockdown: Comparative Infodemiology Study Based on Topic Modeling	10.2196/23593	no connection of solidarity and tracing apps			x		x			x
n	Schomaker, Hack, Mandry	The EU’s reaction in the first wave of the Covid-19 pandemic between centralisation and decentralisation, formality and informality	10.1080/13501763.2021.1942153	no connection of solidarity and tracing apps								x
n	Schwalbe et al.	Data Sharing and Global Public Health: Defining What We Mean by Data	10.3389/fdgth.2020.612339	solidarity only in footnotes or references								x
y	Sekalala et al.	Analyzing the Human Rights Impact of Increased Digital Public Health Surveillance during the COVID-19 Crisis	-									x
n	Sengupta, Jha	Social Policy, COVID-19 and Impoverished Migrants: Challenges and Prospects in Locked Down India	10.1177/2516602620933715	solidarity only in footnotes or references								x
n	Sengupta, Jha	Social Policy, COVID-19 and Impoverished Migrants: Challenges and Prospects in Locked Down India	10.1177/2516602620933715	solidarity only in footnotes or references								x
n	Sharma et al.	Digital Health Innovation: Exploring Adoption of COVID-19 Digital Contact Tracing Apps	10.1109/TEM.2020.3019033	solidarity only in footnotes or references								x
n	Sharma et al.	Digital Health Innovation: Exploring Adoption of COVID-19 Digital Contact Tracing Apps	10.1109/TEM.2020.3019033	solidarity only in footnotes or references								x
n	Sharon	From hostile worlds to multiple spheres: towards a normative pragmatics of justice for the Googlization of health	10.1007/s11019-021-10006-7	no connection of solidarity and tracing apps								x
n	Sharon	Blind-sided by privacy? Digital contact tracing, the Apple/Google API and big tech’s newfound role as global health policy makers	10.1007/s10676-020-09547-x	solidarity only in footnotes or references								x
y	Siffels	Beyond privacy vs. health: a justification analysis of the contact-tracing apps debate in the Netherlands	10.1007/s10676-020-09555-x									x
n	Singh et al.	Exploring panic buying behavior during the COVID-19 pandemic: a developing country perspective	10.1108/IJOEM-03-2021-0308	solidarity only in footnotes or references								x
y	Stefan	The Future of European Union Soft Law: A Research and Policy Agenda for the Aftermath Of COVID-19	10.2139/ssrn.3702534									x
n	Steinert	Corona and value change. The role of social media and emotional contagion	10.1007/s10676-020-09545-z	no connection of solidarity and tracing apps								x
n	Steinhoff, Palmatier	Commentary: Opportunities and challenges of technology in relationship marketing	10.1016/j.ausmj.2020.07.003	no connection of solidarity and tracing apps								xx
n	Stojkovski et al.	"Unless one does the research, it may seem as just a useless battery-consuming app" - Field Notes on COVID-19 Contact Tracing Applications	10.1145/3480466	solidarity as a proper name (France's Ministry of Solidarity and Health)								x
n	Suvin	How to Go On: Political Epistemology for Pandemy Times	10.1080/08854300.2020.1821338	no connection of solidarity and tracing apps								x
n	Tabari et al.	Multi-dimensional effects of the COVID-19 pandemic considering the WHO's ecological approach	10.1080/17441692.2020.1839934	no connection of solidarity and tracing apps		x
n	Toubes, Araújo Vila, Fraiz Brea	Changes in Consumption Patterns and Tourist Promotion after the COVID-19 Pandemic	10.3390/jtaer16050075	no connection of solidarity and tracing apps								x
n	Trivedi, Vasisht	Digital contact tracing: technologies, shortcomings, and the path forward	10.1145/3431832.3431841	solidarity only in footnotes or references								x
n	Trivedi, Vasisht	Digital contact tracing: technologies, shortcomings, and the path forward	10.1145/3431832.3431841	solidarity only in footnotes or references								x
n	Tsourdi, Vavoula	Killing me Softly? Scrutinising the Role of Soft Law in Greece's Response to COVID-19	10.1017/err.2020.114	no connection of solidarity and tracing apps								x
n	Tubaro et al.	Social network analysis: New ethical approaches through collective reflexivity. Introduction to the special issue of Social Networks	10.1016/j.socnet.2020.12.001	no connection of solidarity and tracing apps								x
n	Tyagi, Chahal, Kharb	Exploratory Data Analysis on the Epidemiology of Coronavirus (COVID-19) Pandemic Outbreak	10.31782/IJCRR.2021.SP170	no connection of solidarity and tracing apps								x
n	Ukpabi, Olaleye, Karjaluoto	Factors Influencing Tourists’ Intention to Use COVID-19 Contact Tracing App	10.1007/978-3-030-65785-7_48	solidarity only in footnotes or references								x
n	Vahidi et al.	Digital Citizen Science for Responding to COVID-19 Crisis: Experiences from Iran	10.3390/ijerph18189666	no connection of solidarity and tracing apps								x
y	van Hees et al.	Valuation in health and ageing innovation practices	10.1017/S0144686X21001483									x
n	Vandenberg et al.	Considerations for diagnostic COVID-19 tests	10.1038/s41579-020-00461-z	no connection of solidarity and tracing apps								x
n	Váradi	Data protection vs using emerging technologies : How to fight against COVID-19 while staying legally compliant		solidarity only in footnotes or references								x
n	Ventrella	Privacy in emergency circumstances: data protection and the COVID-19 pandemic	10.1007/s12027-020-00629-3	no connection of solidarity and tracing apps								x
n	Verbelen et al.	Design and Implementation of a Social Distancing and Contact Tracing Wearable	10.1109/CiSt49399.2021.9357203	solidarity only in footnotes or references								x
n	Voit, Timmermann, Steger	Medication of Hydroxychloroquine, Remdesivir and Convalescent Plasma during the COVID-19 Pandemic in Germany-An Ethical Analysis	10.3390/ijerph18115685	no connection of solidarity and tracing apps								x
n	Volgger, Taplin, Aebli	Recovery of domestic tourism during the COVID-19 pandemic: An experimental comparison of interventions	10.1016/j.jhtm.2021.07.015	no connection of solidarity and tracing apps								x
n	von Tigerstrom, Halabi, Wilson	The International Health Regulations (2005) and the re-establishment of international travel amidst the COVID-19 pandemic	10.1093/jtm/taaa127	solidarity only in footnotes or references								xx
n	Wagner, Matulewska, Marusek	Pandemica Panoptica: Biopolitical Management of Viral Spread in the Age of Covid-19	10.1007/s11196-021-09821-1	solidarity only in footnotes or references								x
y	Watson, Ali, Smeddinck	Tensions and Mitigations: Understanding Concerns and Values around Smartphone Data Collection for Public Health Emergencies	10.1145/3476071									x
n	Webb	Only Possible Feminisms	10.1525/gp.2021.21333	solidarity only in footnotes or references								x
n	White, van Basshuysen	Privacy versus Public Health? A Reassessment of Centralised and Decentralised Digital Contact Tracing	10.1007/s11948-021-00301-0	solidarity only in footnotes or references								xx
n	Wink	Place-based Transformation Policies for Decarbonization. The Art of Timing	10.4468/2021.1.10.wink	no connection of solidarity and tracing apps								x
y	Wnuk, Oleksy, Domaradzka	Prosociality and endorsement of liberty: Communal and individual predictors of attitudes towards surveillance technologies	10.1016/j.chb.2021.106938									x
n	Wong, Rigby	Identifying and addressing digital health risks associated with emergency pandemic response: Problem identification, scoping review, and directions toward evidence-based evaluation	10.1016/j.ijmedinf.2021.104639	no connection of solidarity and tracing apps								x
n	Woo	Policy capacity and Singapore’s response to the COVID-19 pandemic	10.1080/14494035.2020.1783789	solidarity as a proper name (Solidarity Budget)		x
n	Wright	Overcoming political distrust: the role of ‘self-restraint’ in Japan’s public health response to COVID-19	10.1080/09555803.2021.1986565	no connection of solidarity and tracing apps								x
n	Xafis et al.	The Perfect Moral Storm: Diverse Ethical Considerations in the COVID-19 Pandemic	10.1007/s41649-020-00125-3	solidarity as a proper name (Solidarity Vaccine Trial)								x
n	Xu et al.	Primary Care Practitioners’ Barriers to and Experience of COVID-19 Epidemic Control in China: a Qualitative Study	10.1007/s11606-020-06107-3	no connection of solidarity and tracing apps		x
n	Yang, Tsai	Democratic Values, Collective Security, and Privacy: Taiwan People's Response to COVID-19	10.15206/ajpor.2020.8.3.222	no connection of solidarity and tracing apps								x
n	Yeo	Tech Companies and Public Health Care in the Ruins of COVID	-	no connection of solidarity and tracing apps								x
n	Yoo et al.	Comparative analysis of COVID-19 guidelines from six countries: a qualitative study on the US, China, South Korea, the UK, Brazil, and Haiti	10.1186/s12889-020-09924-7	solidarity as a proper name (Solidarity Project WHO)		x
n	Zeouk, Bekhti, Lorenzo-Morales	From Wuhan to COVID-19 Pandemic: An Up-to-Date Review of Its Pathogenesis, Potential Therapeutics, and Recent Advances	10.3390/microorganisms8060850	no connection of solidarity and tracing apps	x	x
n	Zhao	China’s Diplomatic Offensive and Rivalry with the US in Response to COVID-19	10.1108/S1876-066X20220000036018	no connection of solidarity and tracing apps								x
n	Zimmermann et al.	Concerns Discussed on Chinese and French Social Media During the COVID-19 Lockdown: Comparative Infodemiology Study Based on Topic Modeling	10.2196/23593	tracing apps only in footnotes or references								x
n	Zimmermann et al.	Motivations and Limits for COVID-19 Policy Compliance in Germany and Switzerland	10.34172/IJHPM.2021.30	tracing apps only in footnotes or references								x
n	Zinn	Introduction: Towards a sociology of pandemics	10.1177/00113921211020771	no connection of solidarity and tracing apps								x
n	Zou, Shu, Feng	How Shenzhen, China avoided widespread community transmission: a potential model for successful prevention and control of COVID-19	10.1186/s40249-020-00714-2	no connection of solidarity and tracing apps		x
